# Supplementary material for: The burden of stroke and modifiable risk factors in Ethiopia: A systemic review and meta-analysis
Source: PLoS One. 2021 Nov 1;16(11):e0259244. doi: 10.1371/journal.pone.0259244 (PMC8559958; doi:10.1371/journal.pone.0259244)
Supplement: S3 Table — (XLSX) [file pone.0259244.s005.xlsx]

## Sheet: Hemorrhagic stroke
Authors name	year of study	Region	Study design	Age of subjects	Response rate (%)	Sample size	No of people with outcome	Prevalence (%)	log plv	SE PIV	LB PIV	UB PIV
Asres AK. et al	2018	Addis Ababa	Retrospective	>=18	66.4	170	64	37.6	3.627	3.71503	30.3186	44.8814
Baye M. et al	2018	Amhara	Retrospective	>=18	100	448	307	68.5	4.22683	2.19463	64.1985	72.8015
Beyene DT. et al	2017	Oromia	Retrospective	>=15	93.14	367	236	64.31	4.16372	2.5008	59.4084	69.2116
Dandena A. et al	2019	Oromia	Retrospective	>=15	100	283	126	44.5	3.79549	2.95416	38.7099	50.2901
Deresse B. et al	2014	SNNP	Prospective	>=15	81.1	163	81	49.7	3.906	3.91623	42.0242	57.3758
Erkabu SG. et al	2016	Amhara	Retrospective	>=60	100	303	123	40.6	3.70377	2.82121	35.0704	46.1296
Fekadu G.et al	2017	Oromia	Prospective	>=18	100	116	56.028	48.3	3.87743	4.6397	39.2062	57.3938
Fekadu G.et al	2017	Oromia	Prospective	>=23	92.8	116	60	51.7241	3.94592	4.63962	42.6305	60.8178
Fekadu G.et al	2017	Oromia	Retrospective	>=25	100	364	192	57.7	4.05526	2.58945	52.6247	62.7753
Gebremariam SA. et al	2014	Tigray	Retrospective	>=19	100	142	54	38	3.63759	4.07327	30.0164	45.9836
Gedefa B. et al	2016	Addis Ababa	Retrospective	>=18	81.1	163	105	64.4	4.16511	3.75037	57.0493	71.7507
Gelan Y. et al	2016	Addis Ababa	Cross-sectional	>=20	100	227	111	48.9	3.88978	3.31781	42.3971	55.4029
Greffie ES. et al	2013	Amhara	retrospective	>=18	81.1	98	29.988	30.6	3.421	4.65508	21.476	39.724
Gufue ZH. et al	2019	Tigray	Retrospective	>=18	100	503	218	43.4	3.77046	2.20988	39.0686	47.7314
Kassaw A.et al	2018	Addis Ababa	retrospective	>=18	66.4	170	82.96	48.8	3.88773	3.83372	41.2859	56.3141
Kefale B. et al	2019	Oromia	Retrospective	>=30	100	111	20	18	2.89037	3.64655	10.8528	25.1472
Mekonen HH.et al	2018	Tigray	Case control	>=15	100	89	60	67.4157	4.21088	4.96809	57.6783	77.1532
Mulat B. et al	2015	Amhara	Retrospective	≥30	100	427	185	43.3	3.76815	2.39785	38.6002	47.9998
Mulugeta H. et al	2019	Amhara	Retrospective	>=18	100	162	49	30	3.4012	3.60041	22.9432	37.0568
Sedabedassa T. et al	2018	Oromia	Cross-sectional	>=18	100	242	86	35.7	3.57515	3.07987	29.6635	41.7365
Sultan M. et al	2014	Addis Ababa	retrospective	>=14	100	301	139	46.1794	3.83253	2.87353	40.5473	51.8115
Tamirat KS. et al	2017	Amhara	Cross-sectional	>=20	100	151	59.947	39.7	3.68135	3.98167	31.8959	47.5041
Temesgen TG.et al	2017	Oromia	Retrospective	>=18	100	73	25	34.2	3.53223	5.55219	23.3177	45.0823
Zenebe G. et al	2001	Addis Ababa	Cross-sectional	>=25	100	128	72.96	57	4.04305	4.37589	48.4233	65.5767
Zewdie A. et al	2016	Addis Ababa	Prospective	>=18	100	104	58	55.8	4.02177	4.8698	46.2552	65.3448

## Sheet: Ischemic stroke
Author Name	year of study	Region	Study design	Age of subjects	Response rate(%)	Sample size	No of people with outcome	Prevalence (%)	log plv	SE PIV	LB PIV	UB PIV
Asres AK. et al	2018	Addis Ababa	Retrospective	>=18	66.4	170	87	51.2	3.93574	3.83372	43.6859	58.7141
Baye M. et al	2018	Amhara	Retrospective	>=18	100	448	141	31.5	3.44999	2.19463	27.1985	35.8015
Beyene DT, et al	2017	Oromia	Retrospective	>=15	93.14	367	131	35.69	3.57487	2.5008	30.7884	40.5916
Dandena A. et al	2019	Oromia	Retrospective	>=15	100	283	122	43.1	3.76352	2.94375	37.3302	48.8698
Deresse B. et al	2014	SNNP	Prospective	>=15	81.1	163	82	50.3	3.91801	3.91623	42.6242	57.9758
Erkabu SG. et al	2016	Amhara	Retrospective	>=60	100	303	180	59.4	4.08429	2.82121	53.8704	64.9296
Fekadu G.et al	2017	Oromia	Prospective	>=18	100	116	110	51.7	3.94546	4.6397	42.6062	60.7938
Fekadu G.et al	2017	Oromia	Prospective	>=23	92.8	116	56	48.2759	3.87693	4.63962	39.1822	57.3695
Fekadu G.et al	2017	Oromia	Retrospective	>=25	100	364	172	42.3	3.74479	2.58945	37.2247	47.3753
Gebremariam SA. et al	2014	Tigray	Retrospective	>=19	100	142	79	55.6	4.01818	4.16951	47.4278	63.7722
Gebreyohannes EA.et al	2017	Amhara	Prospective	>=18	90.8	208	120	57.7	4.05526	3.42552	50.986	64.414
Gedefa B. et al	2016	Addis Ababa	Retrospective	>=18	81.1	163	58	35.6	3.57235	3.75037	28.2493	42.9507
Gelan Y. et al	2016	Addis Ababa	Cross-sectional	>=20	100	227	113	49.8	3.90801	3.31859	43.2956	56.3044
Greffie ES. et al	2013	Amhara	retrospective	>=18	81.1	98	68.012	69.4	4.23989	4.65508	60.276	78.524
Gufue ZH. et al	2019	Tigray	Retrospective	>=18	100	503	285	56.6	4.03601	2.20988	52.2686	60.9314
Kassaw A.et al	2018	Addis Ababa	retrospective	>=18	66.4	170	87	51.2	3.93574	3.83372	43.6859	58.7141
Kefale B et al	2019	Oromia	Retrospective	>=30	100	111	89	80.1	4.38328	3.78949	72.6726	87.5274
Mekonen HH.et al	2018	Tigray	Case control	>=15	100	89	29	32.5843	3.48383	4.96809	22.8468	42.3217
Mulat B. et al	2015	Amhara	Retrospective	≥30	100	427	242	56.7	4.03777	2.39785	52.0002	61.3998
Mulugeta H. et al	2019	Amhara	Retrospective	>=18	100	162	81	50	3.91202	3.92837	42.3004	57.6996
Sedabedassa T. et al	2018	Oromia	Cross-sectional	>=18	100	242	156	64.3	4.16356	3.07987	58.2635	70.3365
Sultan M. et al	2014	Addis Ababa	retrospective	>=14	100	301	162	53.8206	3.98566	2.87353	48.1885	59.4527
Tamirat KS. et al	2017	Amhara	Cross-sectional	>=20	100	151	91.053	60.3	4.09933	3.98167	52.4959	68.1041
Temesgen TG.et al	2017	Oromia	Retrospective	>=18	100	73	48	65.8	4.18662	5.55219	54.9177	76.6823
Zenebe G. et al	2001	Addis Ababa	Cross-sectional	>=25	100	128	55	43	3.7612	4.37589	34.4233	51.5767
Zewdie A. et al	2016	Addis Ababa	Prospective	>=18	100	104	46	44.2	3.78872	4.8698	34.6552	53.7448

## Sheet: Recovery rate
Authors name	year of study	Group by Study year Y	Region	Study design	Age of subjects	Response rate (%)	Sample size	Group by SS	No of people with outcome	Prevalence of recovery(%)	log plv	SE PIV	LB PIV	UB PIV
Asgedome SW.et al	2019	>=2017	Tigray	Cross-sectional	>=20	100	216	<223	168	77.8	4.35414	2.82774	72.2576	83.3424
Asres AK. et al	2018	>=2017	Addis Ababa	Retrospective	>=18	66.4	170	<223	123	72.4	4.28221	3.42846	65.6802	79.1198
Baye M. et al	2018	>=2017	Amhara	Retrospective	>=18	100	448	>223	268	59.8	4.09101	2.31646	55.2597	64.3403
Beyene DT. et al	2017	>=2017	Oromia	Retrospective	>=15	93.14	367	>223	97	26.43	3.2745	2.30179	21.9185	30.9415
Deresse B. et al	2014	<2017	SNNP	Prospective	>=15	81.1	163	<223	139	85.3	4.44617	2.77357	79.8638	90.7362
Erkabu SG. et al	2016	<2017	Amhara	Retrospective	>=60	100	303	>223	270	89	4.48864	1.7975	85.4769	92.5231
Fekadu G.et al	2017	>=2017	Oromia	Prospective	>=23	92.8	116	<223	91	78.4483	4.36244	3.81772	70.9656	85.931
Fekadu G.et al	2017	>=2017	Oromia	Retrospective	>=25	100	364	>223	342	94	4.54329	1.24477	91.5603	96.4397
Gebremariam SA. et al	2014	<2017	Tigray	Retrospective	>=19	100	142	<223	68	47.9	3.86912	4.1922	39.6833	56.1167
Gebreyohannes EA.et al	2017	>=2017	Amhara	Prospective	>=18	90.8	208	<223	182	87.5	4.47164	2.29312	83.0055	91.9945
Gedefa B. et al	2016	<2017	Addis Ababa	Retrospective	>=18	81.1	163	<223	114	69.9	4.24707	3.59276	62.8582	76.9418
Gelan Y. et al	2016	<2017	Addis Ababa	Cross-sectional	>=20	100	227	>223	160	70	4.2485	3.04156	64.0385	75.9615
Greffie ES. et al	2013	<2017	Amhara	retrospective	>=18	81.1	98	<223	85.26	87	4.46591	3.39718	80.3415	93.6585
Gufue ZH. et al	2019	>=2017	Tigray	Retrospective	>=18	100	503	>223	428	85.1	4.44383	1.58772	81.9881	88.2119
Kassaw A.et al	2018	>=2017	Addis Ababa	retrospective	>=18	66.4	170	<223	136	80	4.38203	3.06786	73.987	86.013
Kefale B. et al	2019	>=2017	Oromia	Retrospective	>=30	100	111	<223	93	83.8	4.42843	3.49718	76.9455	90.6545
Mulugeta H. et al	2019	>=2017	Amhara	Retrospective	>=18	100	162	<223	44	27.2	3.30322	3.49617	20.3475	34.0525
Sultan M. et al	2014	>=2017	Addis Ababa	retrospective	>=14	100	301	>223	243	80.7309	4.39112	2.27336	76.2751	85.1867
Tamirat KS. et al	2017	>=2017	Amhara	Cross-sectional	>=20	100	151	<223	136.957	90.7	4.50756	2.36351	86.0675	95.3325
Temesgen TG.et al	2017	>=2017	Oromia	Retrospective	>=18	100	73	<223	40	54.79	4.00351	5.82514	43.3727	66.2073

## Sheet: Female gender
Author Name	year of study	Region	Study design	Age of subjects	Response rate(%)	Sample size	No of people with outcome	Prevalence(%)	log plv	SE PIV	LB PIV	UB PIV
Asgedome SW.et al	2019	Tigray	Cross-sectional	>=20	100	216	126	58.3	4.0656	3.35487	51.7245	64.8755
Asres AK. Et al	2018	Addis Ababa	Retrospective	>=18	66.4	170	73	42.9	3.75887	3.79597	35.4599	50.3401
Baye M. et al	2018	Amhara	Retrospective	>=18	100	448	260	58	4.06044	2.33184	53.4296	62.5704
Beyene DT, et al	2017	Oromia	Retrospective	>=15	93.14	367	133	36.2	3.58906	2.5086	31.2831	41.1169
Dandena A. et al	2019	Oromia	Retrospective	>=15	100	283	99	35	3.55535	2.83529	29.4428	40.5572
Deresse B. et al	2014	SNNP	Prospective	>=15	81.1	163	55	33.7	3.5175	3.70235	26.4434	40.9566
Erkabu SG. et al	2016	Amhara	Retrospective	>=60	100	303	112	37	3.61092	2.77364	31.5637	42.4363
Fekadu G.et al	2017	Oromia	Prospective	>=18	100	116	43	37.1	3.61362	4.48522	28.309	45.891
Fekadu G.et al	2017	Oromia	Prospective	>=23	92.8	116	43	37.1	3.61362	4.48522	28.309	45.891
Fekadu G.et al	2017	Oromia	Retrospective	>=25	100	364	156	42.9	3.75887	2.59416	37.8155	47.9845
Gebreyohannes EA.et al	2017	Amhara	Prospective	>=18	90.8	208	120	57.7	4.05526	3.42552	50.986	64.414
Gedefa B. et al	2016	Addis Ababa	Retrospective	>=18	81.1	163	71	43.6	3.77506	3.88409	35.9872	51.2128
Gelan Y. et al	2016	Addis Ababa	Cross-sectional	>=20	100	227	117	30	3.4012	3.04156	24.0385	35.9615
Greffie. ES et al	2013	Amhara	retrospective	>=18	81.1	98	52	53.1	3.97218	5.04105	43.2196	62.9804
Gufue ZH. Et al	2019	Tigray	Retrospective	>=18	100	503	252	50.1	3.91402	2.22939	45.7304	54.4696
Kassaw A.et al	2018	Addis Ababa	retrospective	>=18	66.4	170	73	42.9	3.75887	3.79597	35.4599	50.3401
Kefale B et al	2019	Oromia	Retrospective	>=30	100	111	56	50.5	3.92197	4.74555	41.1987	59.8013
Mekonen HH.et al	2018	Tigray	Case control	>=15	100	89	43	48.3146	3.87773	5.29698	37.9325	58.6967
Mulat B. et al	2015	Amhara	Retrospective	≥30	100	427	270	63.2	4.1463	2.33383	58.6257	67.7743
Mulugeta H. et al	2019	Amhara	Retrospective	>=18	100	162	87	53.7	3.98341	3.9176	46.0215	61.3785
Sultan M. et al	2014	Addis Ababa	retrospective	>=14	100	301	128	42.5	3.7495	2.84935	36.9153	48.0847
Tamirat KS. et al	2017	Amhara	Cross-sectional	>=20	100	151	75.953	50.3	3.91801	4.06887	42.325	58.275
Tamirat KS. et al	2017	Amhara	Cross-sectional	>=20	100	151	69.158	45.8	3.82428	4.05456	37.8531	53.7469
Temesgen TG.et al	2017	Oromia	Retrospective	>=18	100	73	31	42.5	3.7495	5.78585	31.1597	53.8403
Zenebe G. et al	2001	Addis Ababa	Cross-sectional	>=25	100	128	51	39.8	3.68387	4.32648	31.3201	48.2799
Zewdie A. et al	2016	Addis Ababa	Prospective	>=18	100	104	46	44	3.78419	4.86747	34.4598	53.5402

## Sheet: Male
Author Name	year of study	Region	Study design	Age of subjects	Response rate(%)	Sample size	No of people with outcome	Prevalence(%)	log plv	SE PIV	LB PIV	UB PIV
Asgedome SW.et al	2019	Tigray	Cross-sectional	>=20	100	216	90	41.6667	3.7297	3.35449	35.0919	48.2415
Asres AK. et al	2018	Addis Ababa	Retrospective	>=18	66.4	170	97	57.1	4.0448	3.79597	49.6599	64.5401
Baye M. et al	2018	Amhara	Retrospective	>=18	100	448	188	42	3.73767	2.33184	37.4296	46.5704
Beyene DT. et al	2017	Oromia	Retrospective	>=15	93.14	367	234	63.8	4.15575	2.5086	58.8831	68.7169
Dandena A. et al	2019	Oromia	Retrospective	>=15	100	283	184	65	4.17439	2.83529	59.4428	70.5572
Deresse B. et al	2014	SNNP	Prospective	>=15	81.1	163	108	66.3	4.19419	3.70235	59.0434	73.5566
Erkabu SG. et al	2016	Amhara	Retrospective	>=60	100	303	191	63	4.14313	2.77364	57.5637	68.4363
Fekadu G.et al	2017	Oromia	Prospective	>=18	100	116	73	62.9	4.14155	4.48522	54.109	71.691
Fekadu G.et al	2017	Oromia	Prospective	>=23	92.8	116	73	62.9	4.14155	4.48522	54.109	71.691
Fekadu G.et al	2017	Oromia	Retrospective	>=25	100	364	208	57.7	4.05526	2.58945	52.6247	62.7753
Gebreyohannes EA.et al	2017	Amhara	Prospective	>=18	90.8	208	88	42.3	3.74479	3.42552	35.586	49.014
Gedefa B. et al	2016	Addis Ababa	Retrospective	>=18	81.1	163	92	56.4	4.03247	3.88409	48.7872	64.0128
Gelan Y. et al	2016	Addis Ababa	Cross-sectional	>=20	100	227	160	70	4.2485	3.04156	64.0385	75.9615
Greffie. ES et al	2013	Amhara	retrospective	>=18	81.1	98	46	46.9	3.84802	5.04105	37.0196	56.7804
Gufue ZH. et al	2019	Tigray	Retrospective	>=18	100	503	251	49.9	3.91002	2.22939	45.5304	54.2696
Kassaw A.et al	2018	Addis Ababa	retrospective	>=18	66.4	170	97	57.1	4.0448	3.79597	49.6599	64.5401
Kefale B. et al	2019	Oromia	Retrospective	>=30	100	111	55	49.5	3.90197	4.74555	40.1987	58.8013
Mekonen HH.et al	2018	Tigray	Case control	>=15	100	89	46	51.6854	3.94518	5.29698	41.3033	62.0675
Mulat B. et al	2015	Amhara	Retrospective	≥30	100	427	157	36.8	3.6055	2.33383	32.2257	41.3743
Mulugeta H. et al	2019	Amhara	Retrospective	>=18	100	162	75	46.3	3.83514	3.9176	38.6215	53.9785
Sultan M. Eet al	2014	Addis Ababa	retrospective	>=14	100	301	173	57.5	4.05178	2.84935	51.9153	63.0847
Tamirat KS. et al	2017	Amhara	Cross-sectional	>=20	100	151	75.047	49.7	3.906	4.06887	41.725	57.675
Tamirat KS. et al	2017	Amhara	Cross-sectional	>=20	100	151	81.842	54.2	3.99268	4.05456	46.2531	62.1469
Temesgen TG.et al	2017	Oromia	Retrospective	>=18	100	73	42	57.5	4.05178	5.78585	46.1597	68.8403
Zenebe G. et al	2001	Addis Ababa	Cross-sectional	>=25	100	128	79	61.7	4.12228	4.29672	53.2784	70.1216
Zewdie A. et al	2016	Addis Ababa	Prospective	>=18	100	104	58	56	4.02535	4.86747	46.4598	65.5402
