# Supplementary material for: The burden of stroke and modifiable risk factors in Ethiopia: A systemic review and meta-analysis
Source: PLoS One. 2021 Nov 1;16(11):e0259244. doi: 10.1371/journal.pone.0259244 (PMC8559958; doi:10.1371/journal.pone.0259244)
Supplement: S4 Table — (XLSX) [file pone.0259244.s006.xlsx]

## Sheet: Sheet2
	Appendix 2. Scoring of the quality of articles by authors using the Newcastle-Ottawa Quality Assessment tool.
	Study	Quality assessors	Selection				Comparability		Outcome		Total score
			Representativeness of sample (*,*)	Sample size (*)	Non-respondents (*)	Ascertainments (**)	Study control for most important factors (*)	Study control any additional factors (*)	Assessment of the outcome (*)	Statistical test (*)
1	Temesgen TG.et al	TE	1	0	1	1	0	1	1	0	5
		TWA	1	0	1	1	1	0	1	1
		AG	0	0	0	1	1	1	0	1
2	Beyene DT. et al	HG	1	0	1	1	0	1	1	1	7
		TE	1	0	0	2	1	1	0	1
		TWA	1	1	1	0	0	1	1	1
3	Kefale B. et al	AG	1	1	1	1	1	1	0	1	8
		HG	1	0	1	1	0	1	1	0
		TE	1	1	1	0	1	0	1	1
4	Getachew S. Et al	TWA	1	0	1	1	0	1	1	0	8
		AG	1	1	1	1	1	1	1	1
		HG	0	0	1	1	0	1	1	1						55.5556
5	Deresse B. et al	TE	2	1	0	1	1	1	1	1	6
		TWA	2	1	1	1	1	0	1	1
		AG	1	1	0	1	1	1	1	1
6	Fekadu G.et al	HG	2	1	1	1	1	1	1	1	8
		TE	1	0	1	0	1	1	0	1
		TWA	1	1	1	1	1	1	1	1
7	Gebreyohannes EA.etal	AG	1	1	1	1	1	1	1	1	6
		HG	1	1	0	1	1	1	1	1
		TE	1	0	0	1	1	0	1	1
8	Gedefa B. et al	TWA	1	1	1	1	0	1	0	1	8
		AG	0	1	1	1	1	1	1	1
		HG	1	0	1	1	0	1	1	1
9	Greffie. ES et al	TE	1	1	0	1	1	1	1	1	7
		TWA	1	0	1	1	0	0	1	1
		AG	1	1	0	1	1	1	1	1
10	Kassaw A.et al	HG	2	1	1	1	1	1	1	1	8
		TE	1	1	1	1	1	1	1	1
		TWA	2	1	1	1	0	1	1	1
11	Sultan M. Eet al	AG	1	1	0	1	1	1	1	1	7
		HG	2	1	1	1	1	1	1	1
		TE	1	1	1	1	1	1	1	1
12	Zewdie A. et al	TWA	0	1	1	1	0	0	0	1	8
		AG	1	0	0	0	1	1	1	0
		HG	1	1	1	1	1	1	1	1
13	Mekonen HH.et al	TE	2	1	0	1	1	1	1	1	7
		TWA	2	1	1	1	1	1	1	1
		AG	1	1	0	0	1	1	1	1
14	Baye M. et al	HG	2	1	1	1	1	1	1	1	7
		TE	2	1	1	1	1	1	1	1
		TWA	1	0	1	1	1	1	1	1
15	Mulugeta H. et al	AG	2	1	1	1	1	1	1	1	7
		HG	1	1	1	1	1	1	1	1
		TE	2	1	1	1	1	1	1	1
16	Malat B. et al	TWA	2	1	1	1	0	1	1	1	7
		AG	1	1	0	1	1	1	1	1
		HG	1	1	1	1	1	1	1	1
17	Gufue ZH. Et al	TE	1	1	1	1	1	1	1	1	8
		TWA	1	0	1	1	0	0	0	1
		AG	1	1	0	0	1	0	1	0
18	Asres AK. Et al	HG	1	1	1	1	1	1	1	1	7
		TE	1	1	1	1	1	1	1	1
		TWA	1	0	1	0	0	1	0	1
19	Sedabedassa T. et al	AG	1	1	0	1	1	1	1	0	6
		HG	1	0	1	1	1	0	1	1
		TE	1	1	1	1	1	1	1	1
20	Dandena A. et al	TWA	0	1	1	1	0	0	0	1	8
		AG	1	0	0	0	1	1	1	0
		HG	1	1	1	1	1	1	1	1
21	Fekadu G.et al	TE	1	1	0	1	1	1	1	1	7
		TWA	1	1	1	1	1	0	1	1
		AG	2	1	1	1	1	1	1	1
22	Tamirat KS. et al	HG	2	1	1	1	1	1	1	1	5
		TE	1	1	1	1	1	1	1	1
		TWA	1	0	1	1	0	1	1	1
23	Gebremariam SA. et al	HG	1	1	0	1	1	0	1	1	8
		TE	1	1	1	1	1	1	1	1
		TWA	1	1	1	1	1	1	1	1
24	Asgedome SW.et al	HG	1	0	1	1	0	1	1	1	7
		TE	1	1	0	1	1	0	1	1
		TWA	1	1	1	1	1	1	1	1
25	Fekadu G.et al	HG	1	1	1	1	1	1	1	1	6
		TE	1	0	1	1	0	1	1	1
		TWA	1	1	0	1	1	0	1	1
26	Gelan Y. et al		1	1	1	1	1	1	1	1	6
		HG	1	1	1	1	1	1	1	1
		TE	1	0	1	1	0	1	1	1
27	Zenebe G. et al	TWA	1	1	0	1	1	0	1	1	8
